# Supplementary material for: The Use of Signal-Transduction and Metabolic Pathways to Predict Human Disease Targets from Electric and Magnetic Fields Using in vitro Data in Human Cell Lines
Source: Front Public Health. 2016 Sep 7;4:193. doi: 10.3389/fpubh.2016.00193 (PMC5013261; doi:10.3389/fpubh.2016.00193)
Supplement: Supplementary file 1 [file data_sheet_1.xls]

## Sheet: Sheet1
Pathway\Disease	aging	cancer	cardio-vascular	chem-dependency	develop-mental	hema-tological	immune	infection	metabolic	neurological	psych	renal	reproduction	vision	# Diseases
Renin-angiotensin system	0.0005	0.3575	<0.0001	0.039	0.011	---	0.0145	---	0.0055	0.0075	0.0035	0.005	0.0075	0.01	8
Intestinal immune network for IgA production	0.0035	0.039	0.001	0.079	---	0.0055	<0.0001	0.0065	0.063	0.041	0.077	0.0055	0.005	0.0015	8
Metabolism of xenobiotics by cytochrome P450	0.0085	<0.0001	0.0015	0.007	---	0.1635	0.0555	0.0355	<0.0001	0.0005	0.0775	0.66	0.0005	0.0185	7
Antigen processing and presentation	0.026	<0.0001	0.0055	0.642	0.379	0.0245	<0.0001	<0.0001	0.015	0.0165	0.0675	0.009	<0.0001	0.001	7
Hematopoietic cell lineage	0.088	0.002	0.0065	0.4235	0.6935	<0.0001	<0.0001	<0.0001	0.0105	0.0025	0.0285	0.0235	<0.0001	0.0535	7
Cytokine-cytokine receptor interaction	0.0395	0.007	0.0035	0.753	0.0225	0.143	<0.0001	<0.0001	0.0505	0.363	0.226	0.01	0.004	0.1185	6
Neuroactive ligand-receptor interaction	0.6165	0.0405	<0.0001	<0.0001	0.7375	0.886	0.2525	0.9365	<0.0001	0.0095	<0.0001	0.432	<0.0001	0.738	6
Jak-STAT signaling pathway	0.0105	0.006	0.0265	0.4275	0.3025	<0.0001	<0.0001	<0.0001	0.03	0.951	0.3155	<0.0001	0.0045	0.4	6
Complement and coagulation cascades	---	0.124	<0.0001	---	0.7765	<0.0001	0.0045	0.013	0.005	0.2415	0.9485	0.0185	0.029	0.007	5
Steroid hormone biosynthesis	0.008	<0.0001	0.043	0.73	0.0955	0.3175	0.395	0.1475	<0.0001	0.3275	0.909	0.42	0.0005	0.0475	4
Arachidonic acid metabolism	---	<0.0001	<0.0001	0.7525	---	0.1345	0.053	0.211	0.0005	0.056	0.005	---	0.0125	---	4
Linoleic acid metabolism	---	0.005	0.0055	0.4925	---	0.102	0.133	0.186	<0.0001	0.2395	0.002	0.075	0.4575	---	4
Retinol metabolism	0.376	<0.0001	0.0015	0.0075	0.7585	0.1385	0.242	0.0515	<0.0001	0.1145	0.218	0.309	0.734	0.459	4
Drug metabolism - cytochrome P450*?	0.2095	<0.0001	0.029	0.005	---	0.506	0.27	0.1805	<0.0001	<0.0001	0.027	0.3635	0.079	0.4985	4
PPAR signaling pathway	0.4055	0.185	<0.0001	---	---	0.3745	0.1735	0.063	<0.0001	<0.0001	0.039	0.055	0.0055	---	4
Calcium signaling pathway	0.329	0.303	<0.0001	0.001	0.2025	0.85	0.093	0.4945	0.4845	<0.0001	<0.0001	0.0775	0.694	0.4225	4
Endocytosis	0.2415	0.0005	0.0625	0.731	0.048	0.4345	0.002	0.003	0.9355	0.363	0.266	0.0105	0.006	0.8565	4
Adipocytokine signaling pathway	0.028	0.001	<0.0001	0.183	0.0705	0.0205	0.012	0.01	<0.0001	0.1305	0.053	0.071	0.0545	---	4
One carbon pool by folate	---	0	0.0975	---	<0.0001	0.27	0.3295	---	0.0015	0.0345	0.037	0.238	<0.0001	0.1445	3
NOD-like receptor signaling pathway	0.086	0.0225	0.1895	0.007	0.678	0.1425	0.004	0.001	0.5355	0.3075	0.71	0.0725	0.3315	0.3755	3
Long-term potentiation	---	0.0025	0.9695	0.008	0.589	0.526	0.98	---	0.0025	0.0495	0.0285	0.524	0.5685	---	3
Tyrosine metabolism	0.0105	0.0295	0.034	0	0.6005	---	0.833	0.128	0.021	0.0015	0.0015	---	0.1855	0.322	2
Tryptophan metabolism	0.2515	0.1985	0.015	0.002	---	0.2145	0.5515	0.1375	0.0085	0.0125	0.0515	0.4695	0.2385	0.093	2
Drug metabolism - other enzymes*?	---	0.0025	0.9635	0.6995	---	0.1185	0.4495	0.735	0.0045	0.894	---	0.0765	0.653	---	2
ABC transporters	---	0.1445	0.0825	---	0.6265	---	0.191	0.3315	<0.0001	0.038	0.8515	0.159	0.597	0.01	2
Cell adhesion molecules (CAMs)	0.578	0.23	0.0135	0.694	0.2655	0.0625	<0.0001	0.0055	0.51	0.1705	0.1585	0.039	0.566	0.312	2
Adherens junction	0.044	0.0115	0.028	0.0375	0.5415	---	0.0095	0.052	0.009	0.398	0.681	0.6405	0.518	---	2
Gap junction	---	0.544	0.009	0.1145	0.0315	0.7815	0.5505	---	0.534	0.145	0.002	0.373	0.6815	---	2
Toll-like receptor signaling pathway	0.157	0.023	0.023	0.1725	0.8425	0.1345	<0.0001	<0.0001	0.187	0.5175	0.766	0.047	0.159	0.53	2
Cytosolic DNA-sensing pathway	0.0115	0.002	0.28	---	---	---	0.0005	0.0195	0.5125	0.082	0.866	0.025	0.27	0.346	2
Natural killer cell mediated cytotoxicity	0.102	0.017	0.119	0.274	0.355	0.096	<0.0001	<0.0001	0.309	0.2845	0.322	0.1015	0.031	0.1145	2
Long-term depression	---	0.0665	0.0795	0.1725	0.0155	0.453	0.7865	0.7625	0.8665	0.106	0.0015	0.617	0.0075	0.344	2
Glycolysis / Gluconeogenesis	---	0.0215	0.5755	0.003	0.7585	0.0565	0.621	---	0.1075	0.377	0.045	---	---	---	1
Galactose metabolism	---	0.819	0.8355	---	---	0.0085	0.0295	---	0.0345	---	---	0.339	0.425	0.0155	1
Fatty acid metabolism	---	0.0315	0.0485	0.002	---	0.5405	0.9525	0.6635	0.0335	0.154	0.359	---	0.5815	---	1
Histidine metabolism	---	0.57	0.867	0.0015	---	---	0.307	0.5345	0.2545	0.358	0.0815	---	0.4575	---	1
beta-Alanine metabolism	---	0.766	0.786	0.017	0.3905	---	0.8005	---	0.0085	0.623	0.2505	---	---	---	1
Starch and sucrose metabolism	---	0.721	0.4785	---	---	0.148	0.417	0.7415	0.004	---	---	0.5575	---	---	1
Butirosin and neomycin biosynthesis	---	---	0.251	---	---	0.0025	0.2505	---	0.029	---	---	---	---	---	1
Glycerolipid metabolism	---	0.8525	0.4265	0.2145	0.35	0.5965	0.9685	---	0.0005	0.1385	0.253	0.0725	0.121	0.3655	1
alpha-Linolenic acid metabolism	---	---	---	---	---	---	0.052	---	0.0165	---	0.002	---	---	---	1
Butanoate metabolism	---	0.9055	0.3805	0.195	0.5485	---	0.9285	---	0.005	0.074	0.279	0.4305	---	---	1
Nicotinate and nicotinamide metabolism	---	---	0.3985	---	---	---	0.1785	---	0.1205	0.0015	---	0.1475	---	---	1
Base excision repair	---	<0.0001	0.6685	---	---	---	0.8385	---	0.5055	0.453	---	0.2985	0.1695	---	1
Mismatch repair	0.0165	<0.0001	0.799	---	---	---	0.35	---	---	0.6385	---	---	---	---	1
Homologous recombination	---	0.002	0.856	---	0.216	---	0.6745	---	---	---	---	---	---	---	1
ErbB signaling pathway	---	0.0085	0.3435	0.5435	0.044	0.7225	0.05	0.896	0.6915	0.708	0.017	0.0725	0.667	---	1
Chemokine signaling pathway	0.7455	0.112	0.1145	0.2395	0.8905	0.3865	0.001	0.0425	0.5655	0.998	0.85	0.203	---	0.7635	1
p53 signaling pathway	0.352	<0.0001	0.173	0.7665	0.2135	0.1635	0.0515	0.05	0.1655	0.1585	0.087	0.6035	0.1305	0.206	1
mTOR signaling pathway	0.1735	0.117	0.16	0.2215	<0.0001	0.5975	0.241	---	0.1955	0.778	0.895	0.3715	0.133	0.012	1
Notch signaling pathway	0.1375	0.6355	0.9345	0.2515	0.2665	---	0.954	0.707	0.4015	0.0015	0.41	---	---	---	1
Hedgehog signaling pathway	---	0.5775	0.6045	---	<0.0001	---	---	0.7255	0.9875	0.2205	0.883	---	---	---	1
TGF-beta signaling pathway	0.1485	0.192	0.049	0.366	0.0235	0.314	0.607	0.004	0.558	0.678	0.947	0.192	0.1915	0.285	1
VEGF signaling pathway	0.019	0.267	0.4195	0.4125	0.6135	0.104	0.112	0.6865	0.399	0.371	0.0095	0.072	0.1225	0.295	1
T cell receptor signaling pathway	0.1245	0.0585	0.3495	0.144	0.811	0.074	<0.0001	0.065	0.796	0.743	0.0405	0.085	0.156	0.191	1
Fc epsilon RI signaling pathway	---	0.9	0.733	0.1815	0.4145	0.0205	0.0005	0.344	0.8595	0.0895	0.151	0.0885	0.381	---	1
Circadian rhythm - mammal	0.0445	---	---	0.139	---	---	---	---	0.3535	0.0805	<0.0001	---	---	---	1
Insulin signaling pathway	0.537	0.769	0.27	0.7955	0.1935	0.0635	0.361	---	0.0095	0.997	0.1645	---	0.366	---	1
Melanogenesis	---	0.2	0.4195	0.7015	0.006	0.585	0.9185	---	0.5425	0.548	0.3385	0.1435	0.123	0.107	1
Salivary secretion	0.415	0.2205	0.0055	0.422	0.0625	0.7615	0.5945	0.56	0.39	0.1645	0.047	0.249	0.7585	0.397	1
Citrate cycle (TCA cycle)	---	0.6465	---	---	0.4975	---	0.8985	---	0.9225	0.1555	---	---	---	---
Pentose phosphate pathway	---	---	---	---	0.449	0.392	0.865	0.508	0.2645	---	---	---	---	---
Pentose and glucuronate interconversions	---	0.297	---	---	---	---	---	0.521	0.2445	---	---	0.3615	---	0.2275
Fructose and mannose metabolism	---	---	---	---	0.5385	0.459	---	---	0.5535	---	---	0.139	---	0.2785
Ascorbate and aldarate metabolism	---	0.068	0.826	0.4335	---	---	0.8445	0.484	0.0345	---	---	---	---	---
Fatty acid biosynthesis	---	0.1275	---	---	---	---	---	---	---	---	---	---	---	---
Fatty acid elongation in mitochondria	---	---	0.429	---	---	---	---	---	0.3835	---	---	---	---	---
Synthesis and degradation of ketone bodies	---	---	0.467	---	---	---	---	---	---	---	---	---	---	---
Steroid biosynthesis	---	---	0.327	0.311	---	---	0.712	---	0.202	0.5285	---	---	---	---
Primary bile acid biosynthesis	---	0.1595	0.2655	---	---	---	---	---	0.2225	0.111	---	---	---	---
Ubiquinone and other terpenoid-quinone biosynthesis	---	---	---	---	---	---	---	---	---	---	---	---	---	---
Oxidative phosphorylation	0.646	0.991	---	0.961	0.8165	---	---	---	---	0.936	0.9365	---	---	---
Purine metabolism	---	0.997	0.816	---	0.2355	0.9485	0.88	0.855	0.8155	0.9345	0.846	0.91	0.75	---
Pyrimidine metabolism	---	0.782	0.988	---	0.5385	0.495	---	0.7615	0.2145	0.7485	0.988	---	---	---
Alanine, aspartate and glutamate metabolism	---	---	0.654	0.522	0.065	0.4435	---	---	0.4725	0.7555	0.402	---	---	---
Glycine, serine and threonine metabolism	---	0.223	0.275	0.51	0.4975	---	0.8985	---	0.0135	0.246	0.0425	0.394	0.138	---
Cysteine and methionine metabolism	---	0.0495	0.135	---	0.0545	---	---	---	0.249	0.7775	0.131	---	0.1905	---
Valine, leucine and isoleucine degradation	---	0.9465	0.68	0.6435	---	0.555	0.8385	---	0.383	0.2085	---	---	---	---
Valine, leucine and isoleucine biosynthesis	---	---	---	---	---	---	---	0.263	---	---	---	---	---	---
Lysine biosynthesis	---	---	---	---	---	---	---	---	---	---	---	---	---	---
Lysine degradation	---	0.473	0.833	0.662	0.137	0.57	0.9615	---	0.741	0.2225	0.865	---	0.6135	---
Arginine and proline metabolism	0.0435	0.3995	0.1115	0.0675	0.209	0.0985	0.2035	0.155	0.115	0.017	0.071	0.0175	0.097	---
Phenylalanine metabolism	---	0.678	0.1435	0.019	---	---	0.712	0.034	0.0865	0.1525	0.0655	---	---	---
Phenylalanine, tyrosine and tryptophan biosynthesis	---	---	0.2945	---	---	---	---	---	0.3325	---	---	---	---	---
Taurine and hypotaurine metabolism	---	---	---	0.185	0.2055	---	---	---	0.108	---	0.0615	---	---	---
Selenoamino acid metabolism	---	0.819	0.254	---	---	---	---	---	0.62	---	0.684	---	---	---
Cyanoamino acid metabolism	---	0.375	---	---	---	---	---	---	0.0945	---	---	---	0.1345	---
D-Glutamine and D-glutamate metabolism	---	---	---	---	---	---	---	---	---	---	---	---	---	---
Glutathione metabolism	0.079	<0.001	0.359	0.691	---	0.606	0.393	0.4205	0.356	0.3575	0.216	---	0.3065	0.3685
N-Glycan biosynthesis	---	0.9595	---	0.6755	---	---	---	---	0.983	0.8845	0.8745	---	---	---
Other glycan degradation	---	---	---	---	---	---	---	---	0.353	0.4975	---	---	---	---
O-Glycan biosynthesis	0.1875	---	---	---	---	---	0.889	---	0.916	---	---	0.3855	---	---
Amino sugar and nucleotide sugar metabolism	0.2735	---	0.9465	0.0475	---	0.047	0.1315	0.6805	0.247	---	---	---	0.597	0.336
Glycosaminoglycan degradation	---	0.7505	---	---	0.3735	0.326	---	---	0.8205	0.043	---	---	---	---
Glycosaminoglycan biosynthesis - chondroitin sulfate	---	---	---	---	---	---	---	---	---	---	---	0.2915	---	---
Glycosaminoglycan biosynthesis - keratan sulfate	---	---	---	---	---	---	---	---	---	---	---	---	---	0.1245
Glycosaminoglycan biosynthesis - heparan sulfate	---	---	---	---	0.4355	---	---	---	0.886	---	---	0.339	---	---
Inositol phosphate metabolism	---	0.5485	0.975	0.7475	---	0.098	0.9845	---	0.658	0.7285	0.11	---	---	---
Glycosylphosphatidylinositol(GPI)-anchor biosynthesis	---	---	---	---	---	---	---	---	0.874	---	---	---	---	---
Glycerophospholipid metabolism	---	0.996	0.878	---	0.5385	---	0.9965	---	0.604	0.8575	0.4325	---	---	---
Ether lipid metabolism	---	0.9055	0.598	---	---	---	0.503	---	0.2075	---	0.3665	---	---	---
Sphingolipid metabolism	---	---	---	0.6075	0.594	---	---	---	0.7245	0.0505	---	---	---	---
Glycosphingolipid biosynthesis - lacto and neolacto series	---	0.41	0.4945	---	---	0.1155	0.582	0.223	0.421	---	---	---	---	0.2275
Glycosphingolipid biosynthesis - globo series	---	---	---	---	---	---	---	0.3185	0.294	---	---	---	---	---
Glycosphingolipid biosynthesis - ganglio series	---	---	---	---	---	---	---	---	0.2285	---	---	---	---	---
Pyruvate metabolism	---	0.746	0.783	0.6075	---	0.519	0.8075	---	0.1055	0.8315	0.8265	0.081	---	0.0415
Glyoxylate and dicarboxylate metabolism	---	0.08	0.6805	---	0.0135	---	---	---	---	0.075	0.078	---	0.0305	---
Propanoate metabolism	---	0.6385	0.6695	0.5325	---	0.452	0.9125	---	0.519	0.765	0.772	---	---	---
Thiamine metabolism	---	---	---	0.019	---	---	---	---	0.0835	---	---	---	---	---
Riboflavin metabolism	---	0.654	0.6805	---	0.051	---	0.1395	---	0.0935	---	0.5025	0.2295	0.288	0.1345
Vitamin B6 metabolism	---	---	---	---	---	---	---	---	---	---	---	---	---	---
Pantothenate and CoA biosynthesis	---	---	0.6805	---	---	---	---	---	0.238	---	---	0.2295	---	---
Folate biosynthesis	---	---	---	---	0.049	---	---	---	0.23	0.374	---	---	0.037	---
Porphyrin and chlorophyll metabolism	---	0.236	0.94	---	---	---	0.9525	0.0705	0.168	0.845	0.8415	0.487	0.5815	---
Terpenoid backbone biosynthesis	---	---	0.191	---	---	---	---	---	0.07	0.479	---	---	---	---
Limonene and pinene degradation	---	0.4215	0.429	0.151	---	---	0.445	---	0.116	0.2855	---	---	---	---
Nitrogen metabolism	---	---	0.799	---	---	0.35	---	---	---	---	---	---	---	---
Sulfur metabolism	---	0.259	---	---	---	---	0.198	---	0.319	---	---	---	---	---
Aminoacyl-tRNA biosynthesis	---	---	---	---	---	---	---	0.6545	---	---	---	---	---	---
Biosynthesis of unsaturated fatty acids	---	---	0.7695	0.3745	---	---	0.442	---	0.4845	---	0.602	---	---	---
Ribosome	---	---	0.997	---	0.8585	---	0.998	---	---	---	---	---	---	---
RNA degradation	---	---	0.9785	---	0.7325	---	---	---	---	0.9255	---	---	---	---
RNA polymerase	---	0.8495	---	---	---	---	---	0.5345	---	0.722	---	---	---	---
Basal transcription factors	---	0.9135	0.915	---	---	0.48	0.93	0.6065	---	0.7975	---	---	---	---
DNA replication	---	0.4165	0.915	---	---	---	---	---	---	0.7975	---	---	---	---
Spliceosome	0.632	0.999	0.999	---	0.801	---	0.9835	0.2475	0.998	0.9755	0.996	0.319	0.75	---
Proteasome	0.296	0.821	0.635	0.6755	---	0.236	0.6765	0.37	0.895	---	---	0.5315	0.6275	---
Protein export	---	---	---	---	---	---	---	---	---	0.656	---	---	---	---
Nucleotide excision repair	---	0.012	0.9465	---	---	---	---	---	---	0.8575	---	---	---	---
Non-homologous end-joining	---	0.0155	---	---	---	---	0.6425	---	---	---	0.139	---	---	---
MAPK signaling pathway	0.5355	0.0765	0.4345	0.1875	0.2815	0.7125	0.4075	0.209	0.92	0.196	0.1375	0.083	0.012	0.4795
Phosphatidylinositol signaling system	---	0.8395	0.3975	0.3565	0.5815	0.22	0.805	---	0.808	0.062	0.049	0.5065	---	---
Cell cycle	0.3405	0.2025	0.9	---	0.0995	0.72	0.2765	0.243	0.654	0.706	0.393	0.7235	0.599	0.369
Oocyte meiosis	0.514	0.156	0.4835	0.8545	0.1955	---	0.9625	0.923	0.4435	0.5325	0.8375	---	0.135	0.5275
Ubiquitin mediated proteolysis	---	0.881	---	---	0.835	0.9255	0.879	0.873	---	0.986	---	0.8775	0.9425	0.391
SNARE interactions in vesicular transport	---	---	0.7575	0.2275	---	0.48	---	---	0.191	---	0.2435	---	---	---
Regulation of autophagy	0.2165	0.371	0.4105	0.173	0.5265	0.454	0.1145	0.014	0.267	---	0.788	0.409	0.502	---
Lysosome	---	0.969	0.879	0.8075	0.805	0.713	0.7945	0.959	0.8815	0.3575	0.9945	---	0.918	---
Peroxisome	---	0.7375	0.795	0.5315	0.5265	---	0.9305	0.867	0.7485	0.442	0.4675	0.1335	0.4755	---
Apoptosis	0.379	0.02	0.1535	0.4505	0.767	0.35	0.0725	0.0205	0.0645	0.725	0.2235	0.377	0.0255	0.4425
Wnt signaling pathway	0.6815	0.5245	0.759	0.6755	0.8845	0.7635	0.907	0.8575	0.958	0.585	0.1835	0.5895	---	---
Dorso-ventral axis formation	---	0.099	0.8055	0.4335	0.3965	---	0.497	0.4565	0.852	0.647	0.284	0.3065	---	---
Axon guidance	---	0.1675	0.6995	0.266	0.904	0.638	0.4125	0.9275	0.9995	0.104	0.334	---	---	0.717
Focal adhesion	0.063	0.0105	0.0135	0.191	0.033	0.244	0.0995	0.7575	0.1965	0.805	0.178	0.0665	0.172	0.343
ECM-receptor interaction	0.054	0.3535	0.029	0.349	0.061	0.4705	0.099	0.1425	0.0335	0.957	0.851	0.0135	0.595	---
Tight junction	0.5165	0.9215	0.9285	0.367	---	0.6865	0.5285	---	0.985	0.639	0.6525	0.071	---	---
RIG-I-like receptor signaling pathway	---	0.118	0.953	0.311	0.491	0.6685	0.1195	0.0965	0.858	0.6315	0.8405	0.3425	0.4465	---
B cell receptor signaling pathway	---	0.159	0.481	0.4615	0.6345	0.739	0.1975	0.5095	0.744	0.7235	0.0875	0.611	---	---
Fc gamma R-mediated phagocytosis	---	0.82	0.848	0.6265	0.1935	0.0595	0.1355	0.264	0.965	0.827	0.366	0.454	---	---
Leukocyte transendothelial migration	0.25	0.5615	0.1945	0.075	0.785	0.441	0.1845	0.7965	0.9195	0.854	0.8365	0.162	---	0.448
Neurotrophin signaling pathway	0.2175	0.0135	0.0695	0.235	0.2885	0.184	0.109	0.0855	0.168	0.301	0.019	---	0.673	---
Olfactory transduction	---	---	---	0.0325	0.662	0.7155	---	---	---	---	---	---	---	0.9695
Taste transduction	---	0.9495	0.2025	0.382	0.1795	---	0.9625	---	0.335	0.017	0.2315	---	0.3345	---
Phototransduction	---	---	---	0.049	---	---	---	---	0.8665	---	0.1245	---	---	0.0115
Regulation of actin cytoskeleton	0.2435	0.015	0.11	0.392	0.2285	0.4695	0.399	0.897	0.8655	0.994	0.9735	0.3835	0.5925	---
GnRH signaling pathway	---	0.4355	0.8265	0.6025	0.6285	0.816	0.8225	---	0.35	0.573	0.4695	0.1175	0.447	0.399
Progesterone-mediated oocyte maturation	---	0.1	0.062	0.5875	0.0405	0.6935	0.8455	0.8655	0.2525	0.547	0.696	---	0.017	0.4535
Aldosterone-regulated sodium reabsorption	0.222	0.0475	<0.0001	0.452	0.026	0.5405	0.0725	---	0.0225	0.717	0.7095	0.106	0.04	0.224
Vasopressin-regulated water reabsorption	---	0.9395	0.9395	---	0.6265	---	0.9165	---	0.932	0.576	0.1785	0.477	---	---
Proximal tubule bicarbonate reclamation	---	---	0.4975	---	---	---	---	---	0.8505	---	---	---	---	---
Collecting duct acid secretion	---	---	0.56	---	---	---	---	---	0.8935	---	0.697	0.348	---	---
Total linke pathways	4	21	17	11	4	6	16	12	22	10	11	5	12	5
