# Supplementary material for: The Use of Signal-Transduction and Metabolic Pathways to Predict Human Disease Targets from Electric and Magnetic Fields Using in vitro Data in Human Cell Lines
Source: Front Public Health. 2016 Sep 7;4:193. doi: 10.3389/fpubh.2016.00193 (PMC5013261; doi:10.3389/fpubh.2016.00193)
Supplement: Supplementary file 2 [file data_sheet_2.xls]

## Sheet: Individual Studies
Experiment	A: Gurisik	B: Zeng, 2 W/kg	C: Zeng, 3.5 W/kg	D: REFLEX-1	E: REFLEX-2	F: REFLEX-3	G: REFLEX-4	H: REFLEX-5	I: REFLEX-6	J: REFLEX-7	K: REFLEX-8	L: REFLEX-9	M: REFLEX-10	N: Huo 2010	O: Lupke et al.	P: REFLEX-11	Q: REFLEX-12	R: REFLEX-13	S: RF, literature	T: ELF, literature	# RF Linked	# ELF Linked	RF, full microarray data (A-M)	RF, all data (A-M,S)	LF/ELF, full microarray data (N-R)	LF/ELF, all data (N-R,T)	All data (A-T)
ABC transporters	0.567	0.0195	0.164	0.793	0.733	0.899	---	---	0.276	---	0.763	0.7685	---	0.048	---	0.253	0.8505	---	---	---	1		0.222	0.2305	0.001	0.0005	0.4185
Adherens junction	0.4115	0.548	0.5055	0.1765	0.3875	0.478	---	0.429	0.472	0.231	0.435	0.0605	0.132	0.569	---	0.224	0.6495	---	0.1175	---			0.5755	0.5855	0.258	0.264	0.4345
Adipocytokine signaling pathway	0.5535	0.7085	0.77	0.6525	0.4275	0.244	---	0.571	0.526	---	0.074	0.5215	0.236	0.934	0.5005	0.4325	0.0095	---	---	---		1	0.4885	0.461	0.876	0.874	0.7975
Alanine, aspartate and glutamate metabolism	---	0.2995	0.2925	---	0.255	0.224	---	---	0.5485	---	0.653	0.658	---	0.153	0.4145	0.364	0.027	---	---	---		1	0.945	0.9485	0.149	0.145	0.5515
Aldosterone-regulated sodium reabsorption	0.4355	0.8695	---	0.728	0.5655	0.0335	0.307	0.163	---	---	0.029	0.6815	0.149	0.124	0.016	---	0.7145	---	0.088	---	2	1	0.5005	0.503	0.2175	0.2185	0.113
alpha-Linolenic acid metabolism	---	0.2505	---	0.522	---	---	0.2215	0.3175	0.3705	---	0.131	---	---	0.457	---	---	---	---	---	---			0.0985	0.0965	0.726	0.73	0.457
Amino sugar and nucleotide sugar metabolism	0.1675	---	---	0.143	0.266	0.3955	0.4465	0.149	0.6685	0.25	0.312	---	---	0.983	0.5215	0.2915	0.405	---	---	---			0.5775	0.5735	0.0075	0.012	0.7175
Aminoacyl-tRNA biosynthesis	0.541	---	0.729	0.4555	0.1335	0.638	---	0.0525	0.032	0.229	0.7395	0.7435	---	0.997	0.494	0.816	0.824	0.2565	---	---	1		0.372	0.3785	1	1	0.062
Antigen processing and presentation	0.771	0.4315	0.532	0.84	0.9065	0.984	0.6775	0.4185	0.403	0.1225	0.7935	0.4205	---	0.177	0.729	0.1875	0.4625	---	0.2535	---			0.066	0.0665	0.745	0.7605	0.296
Apoptosis	0.449	0.1865	0.5385	0.0495	0.0145	0.8345	---	0.345	0.801	---	0.003	0.2445	0.323	0.975	0.759	0.144	0.971	0.3475	---	---	3		0.4475	0.494	0.2545	0.2535	0.722
Arachidonic acid metabolism	---	0.1045	0.335	---	0.3445	0.503	0.5515	0.1425	0.202	0.314	0.0175	0.2845	---	0.196	0.0305	---	0.2715	0.335	---	---	1	1	0.9465	0.9485	0.238	0.233	0.2185
Arginine and proline metabolism	0.6385	0.789	0.2085	0.644	0.0925	0.0635	---	0.1775	---	---	0.117	0.218	---	0.5355	0.59	0.5325	0.137	0.04	---	---		1	0.5335	0.509	0.902	0.907	0.4685
Ascorbate and aldarate metabolism	---	0.359	0.5525	---	0.5315	0.1315	---	---	0.467	---	---	0.555	---	<0.0001	---	---	---	---	---	---			0.291	0.2945	0.4275	0.4345	0.022
Axon guidance	0.498	0.363	0.337	0.0515	0.0735	0.1845	0.494	0.9195	0.959	0.557	0.341	0.807	0.121	0.052	0.5575	0.818	0.3125	0.4815	---	---	1		0.9035	0.9	0.8085	0.812	0.016
B cell receptor signaling pathway	0.3135	0.068	0.464	0.4135	0.543	0.625	0.203	0.4305	0.0775	0.0735	0.714	0.7955	0.117	0.4935	0.0535	0.5235	0.649	---	---	---			0.6595	0.6605	0.01	0.01	0.2155
Basal transcription factors	0.504	---	---	0.3865	0.297	---	0.3885	---	---	---	---	0.1015	0.217	0.9565	0.1125	---	0.7825	0.2325	---	---			0.5915	0.6305	0.994	0.9935	0.492
Base excision repair	0.338	---	---	0.1535	0.206	0.091	0.2575	---	0.4125	---	---	---	0.1325	0.99	---	0.61	---	---	---	---			0.6655	0.6585	0.1275	0.109	0.6485
beta-Alanine metabolism	---	---	---	0.195	---	0.1185	---	0.3605	0.419	---	---	0.507	---	0.6175	0.3095	0.0865	0.606	---	---	---			0.9095	0.8865	0.9415	0.945	0.3725
Biosynthesis of unsaturated fatty acids	---	---	---	0.556	---	---	0.2495	0.3505	---	---	0.502	0.4945	---	0.939	0.2975	---	0.584	---	---	---			0.822	0.823	0.114	0.124	0.8075
Butanoate metabolism	---	---	---	0.085	0.6475	0.076	---	---	0.5765	0.2005	---	0.307	---	0.5815	---	0.7635	0.0525	---	---	---			0.396	0.3935	0.2875	0.298	0.2115
Butirosin and neomycin biosynthesis	---	---	---	0.1285	---	0.205	---	---	---	---	---	---	---	---	---	---	---	---	---	---			0.9275	0.9385	0.981	0.9855	0.521
Calcium signaling pathway	0.062	0.0025	0.0115	0.9645	0.8845	0.9485	0.904	0.0505	0.912	---	0.4005	0.2905	0.613	0.0015	0.7235	0.32	0.826	0.6385	0.4525	---	2		0.2895	0.306	0.6375	0.6225	0.0985
Cell adhesion molecules (CAMs)	0.607	0.3025	0.0365	0.4625	0.519	0.6515	0.3385	0.4035	0.267	---	0.7965	0.7955	---	0.2275	0.1855	0.131	0.594	---	---	---	1		0.398	0.421	1	1	0.2645
Cell cycle	0.8035	0.7855	0.704	0.5645	0.3205	0.0255	0.1005	0.6885	0.446	0.547	0.266	0.418	---	0.9315	0.868	0.3595	0.0405	0.039	0.161	0.0985	1	2	0.323	0.325	0.6015	0.613	0.293
Chemokine signaling pathway	0.1135	0.196	0.001	0.342	0.1495	0.669	0.4055	0.6675	0.3685	0.6895	0.249	0.315	0.289	0.009	0.508	0.748	0.804	---	0.391	---	1		0.0165	0.0255	0.954	0.9595	0.0165
Circadian rhythm - mammal	---	---	---	0.11	0.314	0.075	---	---	0.268	---	0.0515	0.2825	---	---	---	0.057	---	---	---	---			0.46	0.491	0.433	0.4245	0.5345
Citrate cycle (TCA cycle)	0.4555	---	---	---	0.104	0.8025	0.345	---	---	0.1805	---	0.241	---	0.9855	0.407	0.7135	0.733	---	---	---			0.368	0.343	0.7515	0.744	0.527
Collecting duct acid secretion	---	---	0.5815	---	---	0.752	---	0.0975	---	0.1615	0.5925	0.586	0.013	0.443	---	0.649	---	0.1845	---	---	1		0.8535	0.8525	0.156	0.161	0.272
Complement and coagulation cascades	0.22	0.94	---	0.6955	0.8405	0.312	0.4665	0.631	0.079	---	0.8895	0.195	---	0.112	0.634	0.103	0.0355	0.28	---	---		1	0.5405	0.543	0.3415	0.3595	0.227
Cyanoamino acid metabolism	---	---	---	---	---	---	---	---	---	---	---	---	---	0.599	---	---	---	---	---	---			0.361	0.369	0.9055	0.9095	0.9725
Cysteine and methionine metabolism	---	0.805	0.6625	0.716	---	0.161	---	0.49	---	0.198	0.675	0.3365	0.2065	0.8675	0.435	---	0.7575	---	---	---			0.8165	0.8085	0.687	0.696	0.9645
Cytokine-cytokine receptor interaction	0.343	0.099	0.079	0.3335	0.185	0.9525	0.9735	0.2885	0.9345	0.244	0.991	0.196	---	0.0635	0.4935	0.444	0.604	0.858	0.166	---			0.6605	0.6375	0.5825	0.593	0.0785
Cytosolic DNA-sensing pathway	0.0375	0.482	0.478	0.821	0.264	0.938	---	0.596	0.6905	---	0.013	0.82	---	0.965	0.579	---	0.6355	---	---	---	2		1	1	0.3035	0.3265	0.285
D-Glutamine and D-glutamate metabolism	---	---	---	---	0.1155	---	---	---	---	---	0.1165	---	---	0.4025	0.065	---	0.156	---	---	---			0.564	0.5615	0.374	0.36	0.191
DNA replication	0.504	---	---	0.734	0.297	0.0375	0.3885	0.512	0.209	---	0.693	---	0.0245	0.9925	---	0.774	0.7825	---	---	---	1		1	1	0.8085	0.812	0.637
Dorso-ventral axis formation	---	---	---	0.571	---	0.35	---	0.0755	0.434	---	0.007	0.0555	0.001	0.956	---	0.241	---	---	---	---	2		0.736	0.7385	0.0345	0.0305	0.454
Drug metabolism - cytochrome P450*?	0.7405	0.512	0.385	0.18	0.8815	0.833	0.328	0.31	0.29	---	0.1045	0.907	0.1905	<0.0001	0.697	---	0.6915	---	0.235	0.0245		1	0.811	0.744	0.9775	0.975	0.0355
Drug metabolism - other enzymes*?	---	0.317	0.798	0.2825	0.0305	0.3665	0.5055	0.634	0.081	---	0.8165	0.819	---	0.0005	0.5675	0.8825	0.8885	---	---	0.053	1		0.4175	0.466	0.062	0.0445	0.123
ECM-receptor interaction	0.1485	0.0015	0.0475	0.7925	---	0.4355	0.0405	---	0.5995	---	0.0205	0.0175	---	0.0015	0.1035	0.75	0.34	0.2475	0.023	---	6		0.251	0.1825	0.956	0.956	0.0005
Endocytosis	0.891	0.043	0.703	0.25	0.395	0.2385	0.2635	0.1675	0.691	0.715	0.1205	0.451	---	0.204	0.697	0.409	0.215	0.1255	0.19	---	1		0.1225	0.141	0.6765	0.6915	0.338
ErbB signaling pathway	---	0.2045	0.4525	0.266	0.8145	0.1915	0.2475	0.0065	0.548	---	0.189	0.24	0.061	0.5465	0.672	0.9535	0.8045	---	0.043	---	2		0.049	0.0485	0.1225	0.121	0.254
Ether lipid metabolism	---	0.559	---	0.394	---	0.0775	---	0.0755	0.166	---	0.1705	0.6875	---	0.083	---	0.11	0.769	---	---	---			0.6435	0.6555	0.8995	0.8905	0.076
Fatty acid biosynthesis	0.0795	0.106	---	---	0.0575	---	---	---	---	---	---	---	---	---	---	---	---	---	---	---			0.323	0.325	1	1	0.575
Fatty acid elongation in mitochondria	---	---	---	---	---	0.293	---	---	---	0.0055	---	0.0155	---	---	---	---	---	0.059	---	---	2		0.1585	0.158	0.106	0.1155	0.2245
Fatty acid metabolism	---	---	0.4615	0.167	---	0.14	0.4355	---	---	0.08	0.747	0.153	0.072	0.1925	---	---	0.018	0.097	---	---		1	0.1605	0.1615	0.557	0.53	0.278
Fc epsilon RI signaling pathway	---	0.3535	0.6235	0.003	---	0.78	0.0535	0.2445	0.141	0.373	0.039	0.606	0.307	0.094	0.6925	0.194	0.769	---	0.033	---	3		0.0115	0.0095	0.856	0.858	0.1145
Fc gamma R-mediated phagocytosis	0.648	0.599	0.553	0.132	0.722	0.883	0.143	0.0745	0.3075	0.4475	0.4985	0.6465	0.163	0.7445	0.0095	0.2825	0.017	0.1145	0.262	---		2	0.023	0.026	0.1105	0.115	0.37
Focal adhesion	0.1645	0.025	0.1705	0.545	0.143	0.52	0.269	---	0.5435	0.397	0.014	0.0135	0.2445	0.124	0.1815	0.9865	0.3005	0.5885	0.0135	---	4		0.561	0.581	0.225	0.2355	0.0135
Folate biosynthesis	---	---	0.3055	0.3405	---	---	---	---	0.2405	---	---	---	---	---	---	0.351	0.3795	---	---	---			0.546	0.576	0.0605	0.0565	0.8645
Fructose and mannose metabolism	0.48	0.4405	0.6625	0.1065	0.0955	0.8285	---	0.49	0.568	0.198	0.3495	0.199	---	0.783	0.085	0.751	0.136	---	---	---			0.8215	0.823	0.9385	0.9325	0.4195
Galactose metabolism	0.395	---	0.5665	0.0375	0.115	0.7375	---	0.4	0.4825	---	0.0395	0.2085	---	0.969	0.3555	0.6345	0.15	---	---	---	2		0.59	0.5885	0.2	0.217	0.2945
Gap junction	0.343	0.642	0.5275	0.7935	0.8225	0.228	0.6765	0.1575	0.762	0.446	0.2085	0.2055	0.4165	0.0765	0.275	0.3125	0.9485	---	0.0415	---	1		0.457	0.449	0.262	0.2615	0.311
Glutathione metabolism	---	---	---	0.2685	0.4765	---	---	0.1105	---	---	---	0.8125	---	0.911	0.5615	---	0.472	---	0.1675	---			0.2735	0.2985	0.0535	0.0635	0.9935
Glycerolipid metabolism	0.0845	0.265	0.163	---	0.7695	0.2035	---	0.1785	---	---	---	0.808	---	0.552	---	0.6465	0.0255	---	---	---		1	0.083	0.0855	0.1335	0.1445	0.12
Glycerophospholipid metabolism	0.771	0.647	0.7135	0.1965	0.6985	0.68	0.6775	0.132	0.4055	---	0.3255	0.9255	0.402	0.586	0.2695	0.098	0.0815	0.1215	---	---			0.428	0.4325	0.8075	0.815	0.1005
Glycine, serine and threonine metabolism	---	0.7775	0.0985	0.2	---	---	---	0.4595	---	0.012	0.6435	0.121	---	0.194	0.1025	0.7135	0.733	---	---	---	1		0.4805	0.502	0.3845	0.3755	0.455
Glycolysis / Gluconeogenesis	0.0135	0.61	0.3585	0.406	0.294	0.2385	0.59	---	---	---	0.386	0.2935	0.109	0.0685	---	0.9375	0.943	---	---	---	1		0.5195	0.524	0.25	0.2655	0.1565
Glycosaminoglycan biosynthesis - chondroitin sulfate	0.343	0.6645	0.523	0.5705	0.4895	0.101	0.0685	---	---	---	---	0.507	---	0.8075	---	0.567	---	0.0205	---	---		1	0.367	0.3775	0.203	0.2245	0.2565
Glycosaminoglycan biosynthesis - heparan sulfate	0.395	0.144	0.5665	---	---	0.1475	0.2975	---	0.1255	---	---	0.1895	---	0.2465	---	0.275	---	---	---	---			0.351	0.3575	0.4335	0.448	0.0115
Glycosaminoglycan biosynthesis - keratan sulfate	0.0015	0.5285	---	0.1055	0.371	0.197	---	---	0.2995	---	0.3855	0.073	---	---	0.024	---	0.4745	---	---	---	1	1	0.203	0.2405	0.999	0.9995	0.105
Glycosaminoglycan degradation	---	0.6465	0.5045	0.0075	---	0.661	---	0.3505	0.4075	---	---	---	---	0.1715	---	0.2005	0.002	---	---	---	1	1	0.415	0.417	0.8915	0.895	0.1105
Glycosphingolipid biosynthesis - ganglio series	0.0445	0.5285	0.045	0.1305	0.371	0.5495	---	0.251	0.2995	---	---	---	---	0.858	0.2175	0.1445	0.036	---	---	---	2	1	0.643	0.6435	0.3775	0.381	0.253
Glycosphingolipid biosynthesis - globo series	0.026	0.5025	0.365	0.4045	---	0.522	---	---	---	---	---	---	---	0.84	0.2035	0.0395	0.452	---	---	---	1	1	0.6865	0.6705	0.2705	0.2585	0.0675
Glycosphingolipid biosynthesis - lacto and neolacto series	0.42	0.52	0.0405	0.214	---	---	---	---	0.2325	---	0.348	0.041	---	0.1005	0.3815	---	0.695	---	---	---	1		0.5845	0.576	0.984	0.9855	0.353
Glycosylphosphatidylinositol(GPI)-anchor biosynthesis	---	0.7085	---	---	---	---	0.2885	0.3905	0.467	---	0.0505	0.555	---	0.6645	---	0.6225	0.3055	---	---	---			0.505	0.5095	0.571	0.5685	0.843
Glyoxylate and dicarboxylate metabolism	---	---	---	0.1035	---	0.5725	0.044	---	0.3235	---	0.411	---	---	0.878	---	0.465	---	---	---	---	1		0.18	0.1855	0.0665	0.065	0.45
GnRH signaling pathway	---	0.535	0.7105	0.966	---	0.739	0.105	0.3265	0.595	---	0.2495	0.601	0.366	0.0105	---	0.661	0.155	---	0.004	---	1		0.863	0.861	1	1	0.2745
Hedgehog signaling pathway	---	0.748	0.5095	0.2685	0.1055	0.576	---	0.325	0.709	0.307	0.4005	---	---	0.7015	---	0.5135	0.477	---	---	---			0.0195	0.016	0.881	0.873	0.5795
Hematopoietic cell lineage	0.1075	0.103	0.191	0.58	0.3745	0.7805	0.715	0.2835	0.602	---	0.7325	0.185	---	0.0025	0.7635	0.8445	0.856	---	0.077	---			0.2725	0.2795	0.1245	0.1305	0.0145
Histidine metabolism	0.43	0.7585	0.0465	---	---	0.174	0.327	---	0.519	---	---	0.227	---	0.6545	---	0.1245	0.709	---	---	---	1		0.707	0.7135	0.7255	0.736	0.567
Homologous recombination	---	---	---	0.3595	---	0.307	0.1195	---	0.091	---	0.6055	0.305	---	0.778	0.3815	0.671	---	0.064	---	---			0.205	0.207	0	0	0.671
Inositol phosphate metabolism	---	0.439	---	0.0235	0.373	0.544	---	0.052	---	---	0.1505	0.8525	---	0.571	0.03	0.0095	0.7345	---	---	---	1	2	0.31	0.3005	0.1255	0.122	0.688
Insulin signaling pathway	0.1355	0.43	0.791	0.001	0.843	0.7565	---	0.563	0.3025	---	0.233	0.2085	0.043	0.9715	0.875	0.401	0.8125	0.161	---	---	2		0.019	0.0155	1	1	0.4875
Intestinal immune network for IgA production	0.615	0.0465	0.4795	0.715	0.7745	---	---	---	0.554	---	0.8075	0.2035	---	0.1875	0.5615	0.759	0.7815	---	0.0295	---	2		0.0435	0.044	1	1	0.1115
Jak-STAT signaling pathway	0.458	0.3175	0.2095	0.4885	0.6855	0.7315	---	0.172	0.4395	0.6155	0.99	0.106	---	0.0405	0.334	0.7845	0.837	---	0.2985	---			0.8925	0.894	0.561	0.5735	0.109
Leukocyte transendothelial migration	0.851	0.2495	0.0655	0.766	0.111	0.6625	0.2585	0.127	0.823	0.291	0.766	0.9035	---	0.09	0.267	0.2745	0.822	---	0.1225	---			0.4055	0.3835	0.2305	0.2435	0.2435
Limonene and pinene degradation	---	---	---	0.2555	---	0.0005	---	---	---	---	---	0.232	---	---	---	---	---	---	---	---	1		0.03	0.032	0.9845	0.9875	0.1765
Linoleic acid metabolism	---	0.0475	0.6065	0.284	---	0.7835	0.327	0.058	0.0865	---	0.053	---	---	0.0195	---	---	0.709	0.195	---	0.0345	1	1	0.3755	0.3425	0.0005	0.001	0.0405
Long-term depression	0.4145	0.023	0.314	0.5865	0.7865	0.411	0.0445	0.587	0.057	---	0.085	0.047	0.3685	0.008	0.5985	0.356	0.2445	---	0.2035	---	3		0.284	0.262	0.001	0.0005	0.0205
Long-term potentiation	0.5285	0.525	0.4835	0.5155	0.72	0.6845	0.485	0.276	0.0965	---	0.361	0.6075	0.0615	0.0155	---	0.2095	0.5235	---	0.154	---			0.6985	0.6995	0.039	0.033	0.2455
Lysine biosynthesis	---	---	0.1355	---	---	0.205	---	---	---	---	---	---	---	---	---	0.1395	0.156	---	---	---			0.8815	0.879	0.857	0.8515	0.521
Lysine degradation	---	---	0.1085	0.085	0.2195	0.2675	0.465	0.5975	0.6875	0.058	0.462	0.4545	---	0.9985	---	0.3475	0.274	---	---	---			0.6	0.6005	0.2035	0.2075	0.0765
Lysosome	---	0.989	0.7925	0.2115	0.6075	0.6995	0.577	0.188	0.8405	0.1125	0.4635	0.8045	---	0.94	---	0.075	0.304	0.2875	---	0.1145			0.022	0.017	0.9975	0.996	0.9405
MAPK signaling pathway	0.4585	0.1405	0.971	0.8685	0.9995	0.7835	0.566	0.8525	0.6665	0.4565	0.906	0.02	0.1145	0.002	0.8235	0.3715	0.613	0.49	0.0235	---	2		0.2755	0.2925	0.4885	0.475	0.524
Melanogenesis	---	0.8835	0.7815	0.788	0.533	0.9715	0.6925	0.8155	0.8865	---	0.49	0.2735	0.0945	0.0155	---	0.914	0.4565	0.4345	0.0845	---			0.853	0.865	0.9625	0.9665	0.469
Metabolism of xenobiotics by cytochrome P450	0.5225	0.075	0.7375	0.13	---	0.9745	0.631	0.1765	0.6415	---	0.416	---	0.191	<0.0001	0.368	---	0.8635	---	0.067	0.069			0.5735	0.577	0.8075	0.8025	0.025
Mismatch repair	0.356	---	---	---	0.5025	0.1825	0.267	---	0.4325	---	---	---	---	0.9545	---	0.5855	---	---	---	---			0.183	0.1895	0.9875	0.9925	0.9505
mTOR signaling pathway	0.431	0.7325	0.6555	0.0125	---	0.4305	---	0.245	0.0195	---	0.083	0.8225	0.275	0.5965	0.112	0.376	0.0185	0.1735	---	---	2	1	0.101	0.122	0.992	0.9925	0.0535
N-Glycan biosynthesis	0.602	---	---	0.1965	0.423	0.14	0.479	---	0.701	---	0.464	0.242	---	0.9995	0.549	---	0.1685	0.2875	0.1595	---			0.6065	0.6235	0.904	0.907	0.5495
Natural killer cell mediated cytotoxicity	0.644	0.044	0.5455	0.247	0.947	0.8575	0.714	0.357	0.222	0.5065	0.71	0.689	0.128	0.021	0.3575	0.098	0.541	---	0.2345	---	1		0.8505	0.8415	1	1	0.1315
Neuroactive ligand-receptor interaction	0.1895	<0.0001	<0.0001	0.991	0.967	---	0.7355	0.9745	0.9245	0.831	0.9955	0.5485	0.5475	<0.0001	0.9875	0.9415	0.895	0.8635	---	---	2		0.332	0.36	0.3945	0.419	0.044
Neurotrophin signaling pathway	0.244	0.657	0.522	0.3775	0.722	0.7895	0.4475	0.051	0.8945	0.5395	0.5885	0.3245	0.1195	0.0015	0.1425	0.435	0.8555	0.327	---	---			0.322	0.3225	0.9945	0.9965	0.8795
Nicotinate and nicotinamide metabolism	---	0.0845	---	0.0975	0.266	0.05	---	0.0955	---	---	---	0.0335	---	0.6855	---	---	---	---	---	---	2		0.0615	0.07	0.985	0.9885	0.0535
Nitrogen metabolism	---	0.325	0.5325	---	0.5025	0.6935	---	0.369	---	---	0.5335	---	---	0.9545	0.3245	---	0.623	---	---	---			0.7985	0.8055	0.979	0.9795	0.7245
NOD-like receptor signaling pathway	0.0635	0.178	0.1655	0.0245	---	0.536	0.262	0.6975	0.424	---	0.8155	0.235	0.2795	0.9375	---	0.9245	0.58	---	0.1995	---	1		0.559	0.5475	0.928	0.928	0.465
Non-homologous end-joining	0.241	0.179	0.102	---	---	0.522	---	---	---	---	---	---	---	0.2855	---	0.4215	0.452	---	---	---			0.622	0.6255	0.212	0.22	0.598
Notch signaling pathway	---	---	0.73	0.12	0.5345	0.1445	0.068	---	0.289	0.265	0.0615	0.0055	---	0.748	---	0.101	0.715	0.2495	---	0.0005	1	1	0.624	0.712	0.2255	0.2205	0.197
Nucleotide excision repair	0.129	---	---	0.588	0.2695	0.014	0.2195	---	0.6685	---	0.321	0.7685	0.2565	0.9975	---	0.6305	0.674	---	---	---	1		0.0835	0.121	0.5295	0.545	0.3185
O-Glycan biosynthesis	0.1345	0.7695	---	---	0.5975	0.3135	---	---	0.1815	0.178	0.2855	0.271	---	0.9845	0.0175	0.6995	0.1535	---	---	---		1	0.114	0.1385	0.0365	0.037	0.211
Olfactory transduction	0.9995	0.9985	---	---	---	---	---	0.7695	---	---	---	---	---	---	0.998	0.9845	---	---	---	---			0.3865	0.417	0.2285	0.228	---
One carbon pool by folate	---	0.265	---	---	0.0195	---	0.0435	---	---	---	0.1075	---	0.107	---	---	0.4785	---	---	---	---	2		0.008	0.012	0.157	0.161	0.716
Oocyte meiosis	---	0.79	---	0.1585	0.2785	0.003	0.238	0.1785	0.944	---	0.3155	0.364	0.46	0.9025	---	0.481	0.2985	0.161	---	---	1		0.6635	0.6555	0.9075	0.8925	0.5015
Other glycan degradation	---	---	---	0.4515	0.0835	0.2135	---	0.035	0.3235	---	0.411	---	---	0.878	---	0.465	0.154	---	---	---	1		0.4565	0.5225	0	0	0.1535
Oxidative phosphorylation	0.4635	0.9985	0.9285	0.068	0.5855	0.2095	---	0.5215	0.848	0.2295	0.6465	---	0.2415	0.9995	0.6315	0.66	0.8435	0.2505	0.395	---			0.249	0.247	0.7	0.664	0.756
p53 signaling pathway	0.408	0.8495	0.478	0.231	0.171	0.0195	---	---	0.5405	0.0195	0.6795	0.3625	---	0.982	0.624	0.1015	0.386	---	0.0195	---	3		0.284	0.2955	0.5685	0.573	0.1795
Pantothenate and CoA biosynthesis	---	0.042	---	---	---	---	---	---	0.3235	---	0.195	0.1615	---	0.286	0.2295	0.2335	0.493	---	---	---	1		0.038	0.036	0.836	0.84	0.0445
Pentose and glucuronate interconversions	---	0.4115	0.597	0.275	---	0.765	---	---	0.5065	---	---	---	---	0.01	---	---	---	---	---	---			0.3815	0.4015	0.6625	0.648	0.0885
Pentose phosphate pathway	---	0.7335	0.5815	0.3085	0.219	0.1415	---	---	---	---	---	0.066	---	0.7525	---	0.2815	0.685	---	---	---			0.153	0.1705	0.716	0.7275	0.6555
Peroxisome	0.7665	0.761	0.706	0.008	0.6905	0.1375	0.672	0.4755	0.597	0.4025	0.9215	0.4605	---	0.537	0.7235	0.053	0.0295	0.109	---	---	1	1	0.028	0.0305	0.252	0.2615	0.0355
Phenylalanine metabolism	0.287	---	0.035	0.477	---	---	0.1995	0.279	---	---	---	---	---	0.2425	---	---	0.514	---	---	---	1		0.942	0.9565	0.84	0.811	0.5035
Phenylalanine, tyrosine and tryptophan biosynthesis	---	---	0.16	---	---	---	0.068	---	---	---	---	---	---	0.483	---	---	---	---	---	---			0.435	0.4205	0.3165	0.315	0.919
Phosphatidylinositol signaling system	0.7465	0.401	0.902	0.0175	0.567	0.275	0.469	0.1015	---	---	0.4445	0.768	---	0.5675	0.293	0.5245	0.818	---	0.137	---	1		0.159	0.1675	0.067	0.0695	0.8215
Phototransduction	---	0.226	0.44	---	---	0.1195	---	0.3715	---	---	0.416	---	---	0.2785	0.0435	0.344	0.524	---	---	---		1	0.2955	0.3405	0.0395	0.0455	0.056
Porphyrin and chlorophyll metabolism	---	0.055	0.736	0.079	0.362	0.8895	---	---	0.2595	---	0.747	---	---	0.006	---	0.826	0.8355	---	---	---			0.2505	0.2865	0.0545	0.0585	0.0265
PPAR signaling pathway	0.7255	0.8685	0.3915	0.334	0.094	0.182	0.623	0.7565	0.8195	---	0.1685	0.8975	---	0.239	---	0.9505	0.073	---	---	---			0.6325	0.634	0.2285	0.2355	0.1335
Primary bile acid biosynthesis	0.0335	0.2505	0.413	0.4515	---	0.5725	---	---	---	---	---	0.016	---	0.672	---	---	0.108	---	---	---	2		0.1875	0.175	0.9185	0.9155	0.1085
Progesterone-mediated oocyte maturation	---	0.926	---	0.173	0.63	0.547	0.073	0.72	0.8125	---	0.2095	0.4475	0.4325	0.7135	0.643	0.464	0.3555	0.353	0.192	---			0.199	0.2285	0.6765	0.4015	0.7835
Propanoate metabolism	---	0.799	---	0.707	0.6255	0.1735	0.3605	---	---	---	0.664	0.276	---	0.404	0.4275	0.013	0.7495	---	---	---		1	0.6425	0.643	0.689	0.71	0.314
Proteasome	0.602	0.434	---	0.8235	0.7655	0.462	---	---	0.701	0.0455	---	0.7995	---	0.9905	0.1835	0.5845	0.87	---	---	---	1		0.0405	0.032	0.2775	0.2835	0.7195
Protein export	0.366	---	---	0.591	0.5155	0.707	0.278	---	---	---	---	---	---	---	---	---	---	---	---	---			0.0165	0.0175	0.0335	0.0325	0.99
Proximal tubule bicarbonate reclamation	0.0825	0.338	---	---	0.168	0.3605	0.267	---	---	---	0.1985	---	---	0.5975	0.0685	---	0.29	---	---	---			0.3135	0.341	0.4995	0.496	0.0705
Purine metabolism	---	0.7635	0.996	0.778	0.08	0.587	0.1625	0.7585	0.0075	---	0.417	0.9705	0.646	0.3865	0.056	0.558	0.5275	---	0.444	0.145	1		0.016	0.0075	0.151	0.151	0.4075
Pyrimidine metabolism	---	0.9915	---	0.262	0.018	0.342	0.753	0.509	0.1685	---	0.9555	0.7985	0.476	0.876	0.655	0.6115	0.197	---	0.1665	---	1		0.0005	0	0.0125	0.0145	0.9375
Pyruvate metabolism	0.5355	0.623	---	0.7665	0.375	0.4775	0.0755	---	0.63	---	0.731	0.083	---	0.996	---	---	0.8155	---	---	---			0.403	0.4495	0.133	0.154	0.39
Regulation of actin cytoskeleton	0.398	0.3065	0.5775	0.7405	0.1815	0.2925	0.5155	0.9825	0.347	0.232	0.145	0.02	0.262	0.326	0.3695	0.99	0.268	---	0.043	---	2		0.207	0.204	0.6925	0.697	0.2805
Regulation of autophagy	0.4665	0.801	0.025	0.7255	0.625	0.5335	---	0.1315	0.052	---	0.686	0.0065	---	0.283	0.4235	---	0.073	---	---	---	2		0.4075	0.459	0.0315	0.039	0.035
Renin-angiotensin system	---	---	0.178	---	---	---	---	---	0.337	---	0.0675	---	---	0.119	---	0.208	0.514	---	---	---			0.62	0.578	0.0865	0.0855	0.3535
Retinol metabolism	---	0.1805	0.194	0.416	---	0.429	0.271	0.41	0.2795	---	0.369	0.8835	0.1425	<0.0001	0.3055	---	0.7475	---	---	0.013		1	0.88	0.886	0.087	0.096	0.0005
Riboflavin metabolism	---	0.191	---	0.4515	0.393	0.5725	0.1855	---	---	0.006	---	0.4075	---	0.2515	---	0.1365	0.493	---	---	---	1		0.6245	0.5985	0.265	0.2975	0.0945
Ribosome	0.4955	0.636	0.9435	0.398	0.5035	<0.0001	---	0.258	---	---	0.5325	0.943	---	0.999	---	0.6945	0.901	---	0.277	---	1		0.6965	0.693	0.1775	0.202	0.519
RIG-I-like receptor signaling pathway	0.2345	0.866	0.8545	0.9185	0.2425	0.303	0.5765	0.753	0.135	---	0.5185	0.123	---	0.943	0.344	0.928	0.644	---	---	---			0.617	0.5705	0.501	0.478	0.902
RNA degradation	0.669	---	---	0.3815	0.029	0.039	0.555	0.0325	0.0615	---	0.8575	---	0.3155	---	0.0115	0.4145	0.113	0.341	0.2015	---	3	1	0.424	0.4465	0.0635	0.048	0.125
RNA polymerase	---	---	---	0.6595	0.218	0.7835	---	---	0.1495	---	---	---	---	---	---	---	0.1285	---	---	---			0.6895	0.695	0.972	0.9705	0.952
Salivary secretion	0.672	0.0025	0.2895	0.944	0.6695	0.552	0.551	0.7615	0.7655	---	0.056	0.2185	---	0.02	0.409	0.4335	0.105	---	0.178	---	1		0.296	0.3055	0.987	0.9865	0.1035
Selenoamino acid metabolism	---	0.7175	---	0.2645	---	0.422	0.2975	0.1115	0.4825	0.156	---	0.5715	---	0.751	0.3555	0.6345	0.6665	---	---	---			0.2775	0.2	0.6345	0.635	0.49
SNARE interactions in vesicular transport	0.504	0.0825	0.5635	---	0.3065	0.6515	---	---	0.327	---	0.1	0.3425	0.217	0.922	---	---	0.45	---	---	---			0.1055	0.093	0.0715	0.0735	0.2875
Sphingolipid metabolism	---	0.415	0.353	---	0.355	0.46	---	0.0495	0.63	---	0.308	0.735	---	0.276	0.485	0.1935	0.44	---	---	---	1		0.8445	0.881	0.0185	0.0285	0.4095
Spliceosome	0.431	0.998	---	0.698	0.3435	0.0185	0.842	0.126	0.1045	0.217	0.4045	0.2245	0.568	---	0.6085	0.7595	0.0275	---	0.3825	---	1	1	0.088	0.107	0.1765	0.176	0.3925
Starch and sucrose metabolism	---	0.1155	0.329	0.201	0.7865	0.3285	---	0.639	0.3685	---	0.3545	0.8225	0.293	<0.0001	0.5765	---	---	---	---	---			0.086	0.091	0.656	0.663	0.0925
Steroid biosynthesis	---	---	---	0.477	---	---	---	---	---	---	0.106	0.423	0.107	---	---	0.4785	---	0.128	---	---			0.24	0.2135	0.1245	0.137	0.7065
Steroid hormone biosynthesis	0.0605	0.4375	0.156	0.7545	---	0.6845	0.0595	0.663	0.276	---	0.68	---	0.0705	0.0005	---	0.3615	0.0315	---	---	0.0555		1	0.2885	0.3045	0.2845	0.306	0.096
Sulfur metabolism	0.225	0.4725	---	0.383	---	---	---	---	---	---	---	---	---	0.816	---	0.4	0.422	---	---	---			0.304	0.3415	0.1455	0.157	0.525
Synthesis and degradation of ketone bodies	---	---	---	---	---	0.3865	---	---	---	---	---	---	---	0.69	---	---	0.0445	---	---	---		1	0.2355	0.253	0.5465	0.52	0.392
T cell receptor signaling pathway	0.726	0.349	0.3435	0.0835	0.453	0.5475	0.7595	0.8705	0.3415	0.475	0.0445	0.8665	0.189	0.0695	0.039	0.8175	0.8595	---	---	---	1	1	0.197	0.2085	0.0705	0.073	0.054
Taste transduction	0.5655	0.888	---	---	0.261	0.467	---	---	---	---	0.538	0.157	---	0.574	---	0.194	---	0.2505	---	---			0.6135	0.63	0.057	0.059	0.962
Taurine and hypotaurine metabolism	---	---	---	---	---	---	---	---	---	---	---	---	---	0.094	---	---	---	---	---	---			0.5545	0.559	0.9955	0.9955	0.772
Terpenoid backbone biosynthesis	---	---	---	0.4285	---	0.1165	---	0.251	0.2995	---	0.071	---	0.011	---	---	---	---	---	---	---	1		0.023	0.022	0.041	0.0535	0.004
TGF-beta signaling pathway	0.518	0.4835	0.8	0.6335	0.01	0.418	---	0.4785	0.0155	---	0.016	0.0315	0.017	0.4205	0.3885	0.6245	0.3175	0.351	0.1005	---	5		1	1	1	1	0.0225
Thiamine metabolism	---	0.3305	---	---	---	---	---	---	---	0.0435	0.2235	---	---	0.3065	---	---	---	---	---	---	1		0.9545	0.9465	0.7025	0.68	0.5625
Tight junction	0.468	0.7005	0.223	0.7805	0.902	0.865	0.128	0.066	0.857	0.2165	0.6015	0.704	0.206	0.2185	0.0185	0.091	0.438	0.48	0.083	---		1	0.177	0.165	0.201	0.2005	0.208
Toll-like receptor signaling pathway	0.339	0.448	0.921	0.765	0.2515	0.599	0.4375	0.797	0.7285	---	0.2955	0.396	0.4875	0.738	0.2555	0.887	0.8385	---	0.2465	---			0.107	0.078	0.3925	0.369	0.5015
Tryptophan metabolism	---	---	0.2655	0.079	---	0.3755	---	---	0.1645	0.2255	---	0.4185	---	0.21	---	0.807	0.8155	0.2505	---	---			0.1935	0.2145	0.93	0.9355	0.401
Tyrosine metabolism	0.0605	0.8625	0.2625	0.359	---	---	0.427	0.5535	0.6375	---	0.7395	0.7435	0.068	0.0135	---	---	0.3765	---	---	---			0.708	0.6695	0.0105	0.0135	0.3545
Ubiquinone and other terpenoid-quinone biosynthesis	---	---	---	---	0.194	0.3185	---	---	---	0.0385	---	---	---	---	---	---	0.257	---	---	---	1		0.7925	0.803	0.3535	0.3575	0.4695
Ubiquitin mediated proteolysis	---	0.5475	0.9395	0.441	0.446	0.0105	0.0775	0.936	0.2995	0.585	0.682	0.82	0.5975	0.999	0.6595	0.1455	0.2775	0.276	---	---	2		0.9035	0.862	0.022	0.0195	0.371
Valine, leucine and isoleucine biosynthesis	---	0.4195	---	---	0.2895	---	---	---	---	---	0.289	---	---	---	---	---	---	---	---	---			0.729	0.75	0.511	0.5095	0.672
Valine, leucine and isoleucine degradation	---	0.6505	---	0.195	0.733	0.2595	0.4465	0.0305	0.6685	0.25	0.763	0.268	---	0.784	---	0.0675	0.33	0.2695	---	---	1		0.1615	0.1705	0.2545	0.253	0.2165
Vasopressin-regulated water reabsorption	0.537	0.64	0.617	0.4795	0.6995	0.81	0.1	---	0.2175	---	0.0035	0.746	0.2385	0.447	---	0.5195	0.7545	---	---	---	1		0.322	0.3	0.68	0.668	0.4255
VEGF signaling pathway	---	0.025	---	0.0775	0.7515	0.9325	0.1595	0.0115	0.381	---	0.0655	0.8445	0.0835	0.3535	0.249	0.736	0.412	---	0.237	---	2		0.06	0.066	0.099	0.1115	0.4435
Vitamin B6 metabolism	---	---	---	0.196	---	---	---	---	---	---	---	0.1815	---	---	---	---	---	---	---	---			0.508	0.4995	0.5275	0.504	0.9505
Wnt signaling pathway	---	0.421	0.3335	0.0105	0.0215	0.847	0.807	0.0675	0.1755	0.505	0.1225	0.2515	0.62	0.3005	0.3305	0.291	0.1285	---	0.0985	---	2		0.5315	0.5535	0.055	0.053	0.6115
	6	13	10	11	8	12	5	6	4	7	12	12	6	26	10	3	14	3	10	4			25	25	14	15	19
